# Supplementary material for: Unbalance between Pyridine Nucleotide Cofactors in The SOD1 Deficient Yeast Saccharomyces cerevisiae Causes Hypersensitivity to Alcohols and Aldehydes
Source: Int J Mol Sci. 2022 Dec 30;24(1):659. doi: 10.3390/ijms24010659 (PMC9820918; doi:10.3390/ijms24010659)
Supplement: Supplementary file 1 [file ijms-24-00659-s001.zip]

Archive with 1 entries (1 files):
- ijms-2101902-supplementary.pdf
